# Supplementary material for: B-Cell Receptor-Associated Protein 31 Negatively Regulates the Expression of Monoamine Oxidase A Via R1
Source: Front Mol Biosci. 2020 Apr 30;7:64. doi: 10.3389/fmolb.2020.00064 (PMC7212379; doi:10.3389/fmolb.2020.00064)
Supplement: Supplementary file 2 [file Table_5.xlsx]

## Sheet: Sheet1
Supplementary Table S5 The subcellular location, biological process, cellular component and molecular function of Bap31 regulated genes located on X chromosome
Protein accession	Gene	Ratio (control/shRNA-Bap31)	Subcellular location	Biological process	Cellular component	Molecular function
O08756	HSD17B10	0.637	cytosol	regulation of cellular process; regulation of cell proliferation; response to abiotic stimulus; response to oxygen-containing compound; single-organism process; response to organophosphorus; response to stimulus; cellular metabolic process; organic substance metabolic process; response to drug; response to extracellular stimulus; response to external stimulus; response to lipid; metabolic process…	organelle; intracellular membrane-bounded organelle; intracellular organelle; endoplasmic reticulum; cell part; intracellular; cytoplasm; intracellular part; cytosol; membrane-bounded organelle; cell; cytoplasmic part;	oxidoreductase activity, acting on CH-OH group of donors; 3-chloroallyl aldehyde dehydrogenase activity; oxidoreductase activity, acting on the aldehyde or oxo group of donors, NAD or NADP as acceptor; oxidoreductase activity, acting on the CH-OH group of donors, NAD or NADP as acceptor; catalytic activity; alcohol dehydrogenase (NADP+) activity; aldehyde dehydrogenase [NAD(P)+] activity; oxidore…
O89086	RBM3	0.487	mitochondria	regulation of insulin secretion; regulation of signaling; regulation of secretion; cellular lipid metabolic process; cellular metabolic process; metabolic process; regulation of cell communication; negative regulation of peptide hormone secretion; regulation of localization; lipid modification; monocarboxylic acid metabolic process; response to endogenous stimulus; response to peptide; lipid meta…	membrane; mitochondrial matrix; intracellular organelle; mitochondrial part; organelle membrane; organelle envelope; cytoplasm; intracellular organelle part; intracellular part; cell; mitochondrion; organelle part; mitochondrial envelope; membrane-enclosed lumen; organelle; intracellular membrane-bounded organelle; intracellular organelle lumen; cell part; intracellular; envelope; organelle inner…	nucleoside phosphate binding; ion binding; NAD+ binding; nucleotide binding; cofactor binding; oxidoreductase activity; oxidoreductase activity, acting on CH-OH group of donors; heterocyclic compound binding; organic cyclic compound binding; oxidoreductase activity, acting on the CH-OH group of donors, NAD or NADP as acceptor; catalytic activity; NAD binding; binding; anion binding; 3-hydroxyacyl…
P33174	KIF4	0.626	nuclei	single organism signaling; cell surface receptor signaling pathway; reproductive process; cellular developmental process; single-organism process; biosynthetic process; cellular metabolic process; regulation of RNA biosynthetic process; signal transduction; metabolic process; cell communication; single organism reproductive process; macromolecule metabolic process; Wnt receptor signaling pathway;…	organelle; intracellular membrane-bounded organelle; intracellular organelle; nucleus; cell part; intracellular; intracellular part; membrane-bounded organelle; cell;	protein binding; binding;
P35486	PDHA1	0.638	cytosol	cofactor biosynthetic process; acetate biosynthetic process; organic acid biosynthetic process; short-chain fatty acid biosynthetic process; cellular lipid metabolic process; biosynthetic process; cellular metabolic process; thioester biosynthetic process; lipid biosynthetic process; organic substance metabolic process; acetyl-CoA biosynthetic process; metabolic process; monocarboxylic acid metab…	organelle; intracellular membrane-bounded organelle; intracellular organelle; nucleus; cell part; intracellular; cytoplasm; intracellular part; membrane-bounded organelle; cell;	ATP binding; nucleoside phosphate binding; CoA-ligase activity; nucleoside binding; ion binding; ligase activity; ligase activity, forming carbon-sulfur bonds; nucleotide binding; organic cyclic compound binding; heterocyclic compound binding; acetate-CoA ligase activity; ribonucleoside binding; catalytic activity; ribonucleotide binding; binding; purine ribonucleoside binding; purine ribonucleot…
P61759	VAP1	0.658	nuclei	single organism signaling; reproductive process; cell surface receptor signaling pathway; brain development; positive regulation of biosynthetic process; cellular metabolic process; metabolic process; BMP signaling pathway; transmembrane receptor protein serine/threonine kinase signaling pathway; response to endogenous stimulus; response to growth factor stimulus; macromolecule metabolic process;…	organelle; intracellular membrane-bounded organelle; intracellular organelle; nucleus; cell part; intracellular; cytoplasm; macromolecular complex; intracellular part; membrane-bounded organelle; protein complex; cell; transcription factor complex;	organic cyclic compound binding; heterocyclic compound binding; DNA binding; binding; ion binding; nucleic acid binding transcription factor activity; nucleic acid binding; metal ion binding; cation binding; protein binding; sequence-specific DNA binding transcription factor activity;
P70208	PLXNA3	0.512	plasma membrane	transport; single-organism process; localization; neurotransmitter transport; establishment of localization; single-organism transport;	membrane; intrinsic to plasma membrane; plasma membrane part; membrane part; cell part; cell periphery; intrinsic to membrane; integral to plasma membrane; cell; integral to membrane; plasma membrane;	organic acid transmembrane transporter activity; solute:cation symporter activity; active transmembrane transporter activity; secondary active transmembrane transporter activity; glycine transmembrane transporter activity; L-amino acid transmembrane transporter activity; ion transmembrane transporter activity; symporter activity; solute:sodium symporter activity; substrate-specific transporter ac…
P97355	SMS	0.439	nuclei	regulation of cellular process; cellular response to stimulus; regulation of growth; single-organism cellular process; single-organism process; cellular response to external stimulus; response to stimulus; cellular response to extracellular stimulus; regulation of cell growth; response to external stimulus; response to extracellular stimulus; regulation of cell growth by extracellular stimulus; r…	intracellular organelle; intracellular non-membrane-bounded organelle; intracellular organelle part; nuclear lumen; intracellular part; nucleolus; cell; organelle part; non-membrane-bounded organelle; organelle; intracellular membrane-bounded organelle; membrane-enclosed lumen; nucleus; intracellular organelle lumen; cell part; intracellular; membrane-bounded organelle; organelle lumen; nuclear p…
Q62283	TSPAN7	0.23	nuclei	single organism signaling; cellular component biogenesis; tissue migration; localization of cell; cell-cell junction organization; single-organism process; biosynthetic process; cellular metabolic process; regulation of cell cycle process; phosphate-containing compound metabolic process; biological adhesion; regulation of RNA biosynthetic process; metabolic process; signal transduction; cell comm…	cell leading edge; intracellular organelle; membrane; cell projection; intracellular non-membrane-bounded organelle; cell junction; cell division site; cytoplasm; midbody; intracellular part; cell; cell-cell junction; cell division site part; apical junction complex; non-membrane-bounded organelle; organelle; cytoskeleton; intracellular membrane-bounded organelle; nucleus; intracellular; cell par…	ATP binding; nucleoside phosphate binding; phosphotransferase activity, alcohol group as acceptor; nucleoside binding; ion binding; protein binding; protein kinase activity; nucleotide binding; organic cyclic compound binding; heterocyclic compound binding; ribonucleoside binding; histone deacetylase binding; kinase activity; protein kinase C activity; catalytic activity; ribonucleotide binding; …
Q7TMY8	HUWE1	0.53	endoplasmic reticulum	DNA integration; cellular aromatic compound metabolic process; DNA metabolic process; organic cyclic compound metabolic process; nitrogen compound metabolic process; symbiosis, encompassing mutualism through parasitism; multi-organism cellular process; primary metabolic process; cellular metabolic process; multi-organism process; organic substance metabolic process; metabolic process; nucleic aci…		organic cyclic compound binding; heterocyclic compound binding; binding; nucleic acid binding;
Q9QYH6	MAGED1	0.561	cytosol	regulation of G1/S transition of mitotic cell cycle; organic acid biosynthetic process; branched-chain amino acid biosynthetic process; cellular response to UV; G1 DNA damage checkpoint; single-organism process; biosynthetic process; cellular metabolic process; regulation of cell cycle process; metabolic process; cellular amino acid metabolic process; DNA damage checkpoint; mitotic DNA integrity …	organelle; intracellular membrane-bounded organelle; intracellular organelle; cell part; intracellular; cytoplasm; intracellular part; membrane-bounded organelle; cytosol; cell; mitochondrion; cytoplasmic part;	L-leucine transaminase activity; transferase activity, transferring nitrogenous groups; branched-chain-amino-acid transaminase activity; L-isoleucine transaminase activity; transaminase activity; catalytic activity; transferase activity; L-valine transaminase activity;
Q9Z0V7	TIMM17B	0.508	nuclei	cellular component biogenesis; negative regulation of developmental process; regulation of biological quality; microtubule anchoring; brain development; cellular developmental process; nucleus localization; cellular component morphogenesis; cilium morphogenesis; neurogenesis; single-organism process; cilium organization; neural precursor cell proliferation; cellular component assembly; cell part …	membrane; intracellular organelle; microtubule organizing center part; intracellular non-membrane-bounded organelle; organelle membrane; nuclear envelope; cytoskeletal part; centriolar satellite; cytoplasm; intracellular organelle part; organelle envelope; endomembrane system; intracellular part; pericentriolar material; cell; organelle part; non-membrane-bounded organelle; cytoskeleton; organell…
Q02053	UBA1	0.62	nuclei	cellular response to DNA damage stimulus; protein modification by small protein conjugation; protein ubiquitination; ubiquitin-dependent protein catabolic process	organelle; intracellular membrane-bounded organelle; intracellular organelle; nucleus; cell part; intracellular; cytoplasm; intracellular part; membrane-bounded organelle; cell;	cation binding; metal ion binding; protein binding; zinc ion binding; transition metal ion binding; binding; ion binding;
P09411	PGK1	1.689	plasma membrane	ion transmembrane transport; single-organism cellular process; energy coupled proton transmembrane transport, against electrochemical gradient; single-organism process; hydrogen transport; proton transport; establishment of localization; transport; transmembrane transport; cation transport; ion transport; ATP hydrolysis coupled proton transport; localization; monovalent inorganic cation transport…	proton-transporting V-type ATPase, V0 domain; membrane; vacuolar proton-transporting V-type ATPase, V0 domain; cytoplasmic vesicle; organelle membrane; cell periphery; membrane-bounded vesicle; cytoplasmic membrane-bounded vesicle; vesicle; cytoplasm; cytoplasmic vesicle part; intrinsic to membrane; macromolecular complex; intracellular part; proton-transporting V-type ATPase complex; cell; organ…	ion transmembrane transporter activity; substrate-specific transporter activity; monovalent inorganic cation transmembrane transporter activity; inorganic cation transmembrane transporter activity; hydrogen ion transmembrane transporter activity; cation transmembrane transporter activity; substrate-specific transmembrane transporter activity; transporter activity; transmembrane transporter activi…
P26041	MSN	2.44	cytosol	sphinganine metabolic process; diol metabolic process; organic hydroxy compound metabolic process; alcohol metabolic process; membrane lipid metabolic process; phospholipid biosynthetic process; biosynthetic process; cellular lipid metabolic process; organonitrogen compound biosynthetic process; cellular metabolic process; phosphate-containing compound metabolic process; cellular biogenic amine m…	palmitoyltransferase complex; membrane; intracellular organelle; endoplasmic reticulum; nuclear outer membrane-endoplasmic reticulum membrane network; organelle membrane; cytoplasm; intracellular organelle part; intrinsic to membrane; macromolecular complex; endomembrane system; intracellular part; cell; integral to membrane; organelle part; intracellular membrane-bounded organelle; organelle; SP…	transferase activity, transferring acyl groups; catalytic activity; binding; ion binding; anion binding; serine C-palmitoyltransferase activity; C-acyltransferase activity; palmitoyltransferase activity; C-palmitoyltransferase activity; cofactor binding; transferase activity, transferring acyl groups other than amino-acyl groups; transferase activity; pyridoxal phosphate binding;
Q61102	ABCB7	1.684	mitochondria	proteolysis; metabolic process; macromolecule metabolic process; protein metabolic process; primary metabolic process; organic substance metabolic process;	organelle; intracellular membrane-bounded organelle; intracellular organelle; cell part; intracellular; cytoplasm; intracellular part; membrane-bounded organelle; cell; mitochondrion; cytoplasmic part;	endopeptidase activity; metalloendopeptidase activity; peptidase activity; transition metal ion binding; catalytic activity; binding; ion binding; peptidase activity, acting on L-amino acid peptides; cation binding; metal ion binding; metallopeptidase activity; hydrolase activity; zinc ion binding;
Q61249	IGBP1	1.616	plasma membrane	B cell activation; negative regulation of apoptotic signaling pathway; negative regulation of cysteine-type endopeptidase activity involved in apoptotic process; negative regulation of protein dephosphorylation; negative regulation of stress-activated MAPK cascade; negative regulation of transcription by RNA polymerase II; positive regulation of dephosphorylation; positive regulation of transcrip…	intrinsic to membrane; membrane; integral to membrane; membrane part;
Q9D0B6	PBDC1	1.798	cytosol	single organism signaling; regulation of vesicle-mediated transport; regulation of cell death; hormone transport; regulation of biological quality; leukocyte activation; reproductive process; cell surface receptor signaling pathway; myeloid cell homeostasis; cellular response to corticosteroid stimulus; positive regulation of biosynthetic process; response to interleukin-1; regulation of lipid me…	basolateral plasma membrane; membrane; extracellular space; extracellular region part; organelle membrane; cell periphery; cytoplasm; macromolecular complex; intracellular part; cell; organelle part; non-membrane-bounded organelle; mitochondrial envelope; cytoskeleton; intracellular; cell part; membrane part; membrane-bounded organelle; intracellular organelle; cilium; cell projection; mitochondr…	phospholipase A2 inhibitor activity; calcium-dependent phospholipid binding; lipase inhibitor activity; enzyme regulator activity; binding; phospholipid binding; ion binding; phospholipase inhibitor activity; lipid binding; cation binding; metal ion binding; anion binding; calcium ion binding; enzyme inhibitor activity; structural molecule activity;
Q9DB27	MCTS1	2.339	cytosol	single organism signaling; regulation of leukocyte activation; regulation of isotype switching; regulation of cell death; negative regulation of immune effector process; cellular metabolic process; regulation of cell cycle process; regulation of B cell receptor signaling pathway; response to biotic stimulus; regulation of B cell proliferation; T cell activation; regulation of protein serine/threo…	membrane; intrinsic to plasma membrane; external side of plasma membrane; cell junction; cell periphery; anchoring junction; intrinsic to membrane; integral to plasma membrane; cell; integral to membrane; plasma membrane; plasma membrane part; focal adhesion; cell part; membrane part; adherens junction; cell surface; cell-substrate junction; membrane raft; cell-substrate adherens junction;	phosphatase activity; proteoglycan binding; ion binding; protein kinase binding; heparan sulfate proteoglycan binding; hydrolase activity; protein binding; phosphoprotein phosphatase activity; heparin binding; kinase binding; sulfur compound binding; carbohydrate derivative binding; protein tyrosine phosphatase activity; phosphoric ester hydrolase activity; catalytic activity; binding; hydrolase …
Q9JIG7	CCDC22	1.964	extracellular	reproduction; regulation of cellular process; regulation of vesicle-mediated transport; circulatory system development; regulation of apoptotic cell clearance; single-multicellular organism process; cellular component organization; reproductive process; blood vessel development; positive regulation of endocytosis; membrane invagination; single-organism process; positive regulation of apoptotic ce…	membrane; extracellular matrix; extracellular space; extracellular region part; external side of plasma membrane; plasma membrane part; extrinsic to membrane; membrane part; cell part; cell periphery; extrinsic to plasma membrane; cell surface; cell; extracellular region; plasma membrane;	amino acid binding; carboxylic acid binding; modified amino acid binding; receptor binding; binding; phospholipid binding; ion binding; lipid binding; protein binding; integrin binding; anion binding; phosphatidylethanolamine binding; phosphatidylserine binding; protein complex binding;
Q9JJU8	SH3BGRL	3.184	cytosol	single-multicellular organism process; cellular component organization; cellular aromatic compound metabolic process; cellular developmental process; single-organism process; response to stimulus; cellular metabolic process; innate immune response; organic substance metabolic process; cell differentiation; metabolic process; heterocycle metabolic process; nucleobase-containing compound metabolic …	intracellular organelle; extracellular region part; intracellular organelle part; cytoplasm; macromolecular complex; intracellular part; spliceosomal complex; cell; extracellular region; organelle part; intracellular membrane-bounded organelle; organelle; extracellular matrix; nucleus; intracellular; cell part; proteinaceous extracellular matrix; ribonucleoprotein complex; membrane-bounded organe…	carbohydrate binding; binding;
Q64133	MAOA	2.477	mitochondria	dopamine catabolic process; neurotransmitter catabolic process; phenylethylamine metabolic process; positive regulation of signal transduction; serotonin metabolic process	cytosol; mitochondrial outer membrane; mitochondrion; integral component of membrane	flavin adenine dinucleotide binding; primary amine oxidase activity; serotonin binding
